# Supplementary material for: Screening of Neutrophil Activating Factors from a Metagenome Library of Sponge-Associated Bacteria
Source: Mar Drugs. 2021 Jul 28;19(8):427. doi: 10.3390/md19080427 (PMC8402132; doi:10.3390/md19080427)
Supplement: Supplementary file 1 [file marinedrugs-19-00427-s001.zip]

Archive with 2 entries (2 files):
- Proof for Supplemental data.pdf
- supplemental table1.xlsx
