# Supplementary material for: Screening of Neutrophil Activating Factors from a Metagenome Library of Sponge-Associated Bacteria
Source: Mar Drugs. 2021 Jul 28;19(8):427. doi: 10.3390/md19080427 (PMC8402132; doi:10.3390/md19080427)
Supplement: Supplementary file 1 [file marinedrugs-19-00427-s001.zip › supplemental table1.xlsx]

## Sheet: Sheet1
	position	clone #	ライブラリーターゲット	annotation
	1	201-B10	201_B10-F.ab1	Ubiquitin-protein ligase
	2	204-H07	204_H07-R.ab1	D-alanine-D-alanine ligase and related ATP-grasp enzymes
	3	96-E02	MAG24A02NGRL0027_J04.r.scf	D-alanine-D-alanine ligase and related ATP-grasp enzymes
	4	314-A11	314_A11-F.ab1	Ubiquitin-protein ligase
	5	165-G12	165_G12-F.ab1	PPE-repeat proteins; Predicted ATPase (AAA+ superfamily)
	6	167-H02	167_H02-F.ab1	ABC-type dipeptide/oligopeptide/nickel transport systems, permease components; Predicted membrane metal-binding protein; Signal transduction histidine kinase; Predicted ATPase (AAA+ superfamily)
	7	168-F05	168_F05-R.ab1	D-alanine-D-alanine ligase and related ATP-grasp enzymes
	8	101-F08	101_F08-F.ab1	UDP-N-acetylmuramyl pentapeptide synthase
	9	101-A09	101_A09-F.ab1,	UDP-N-acetylmuramyl pentapeptide synthase
	10	224-H06	224_H06-R.ab1	UDP-N-acetylmuramyl pentapeptide synthase
	11	97-D01	097_D01-R.ab1	MoxR-like ATPases; AAA ATPase containing von Willebrand factor type A (vWA) domain
	12	97-G03	097_G03-F.ab1	Phosphoribosylaminoimidazole (AIR) synthetase
	13	372-F11	372_F11-F.ab1,372_F11.f.scf	Folate-dependent phosphoribosylglycinamide formyltransferase PurN
	14	40-F03	MAG24A02NGRL0013_L06.f.scf	Acyl-CoA synthetases (AMP-forming)/AMP-acid ligases II; Non-ribosomal peptide synthetase modules and related proteins; Acyl-coenzyme A synthetases/AMP-(fatty) acid ligases
	15	62-E09	MAG24A02NGRL0019_I18.f.scf	UDP-N-acetylmuramyl pentapeptide synthase
	16	63-E06	MAG24A02NGRL0019_J11.f.scf	Folylpolyglutamate synthase
	17	65-F04	MAG24A02NGRL0020_K07.r.scf	UDP-N-acetylmuramoylalanine-D-glutamate ligase
	18	66-D10	MAG24A02NGRL0020_G20.r.scf,	D-alanine-D-alanine ligase and related ATP-grasp enzymes
	19	67-B03	MAG24A02NGRL0020_D05.r.scf	UDP-N-acetylmuramoylalanine-D-glutamate ligase
	20	24-H07	MAG24A02NGRL0009_P14.r.scf	Folylpolyglutamate synthase
	21	27-G11	MAG24A02NGRL0010_N21.r.scf	UDP-N-acetylmuramyl pentapeptide synthase
	22	28-F03	MAG24A02NGRL0010_L05.r.scf	Predicted unusual protein kinase
	23	30-B01	MAG24A02NGRL0011_C02.r.scf	UDP-N-acetylmuramoylalanine-D-glutamate ligase
	24	31-F12	MAG24A02NGRL0011_L23.r.scf	UDP-N-acetylmuramate-alanine ligase
	25	201-F06	MAG24A02NGRL0056_K11.r.scf	Acyl-CoA synthetases (AMP-forming)/AMP-acid ligases II; Acyl-coenzyme A synthetases/AMP-(fatty) acid ligases; Non-ribosomal peptide synthetase modules and related proteins
	26	22-D07	MAG24A02NGRL0009_G14.f.scf,	Acyl-CoA synthetases (AMP-forming)/AMP-acid ligases II; Non-ribosomal peptide synthetase modules and related proteins
	27	23-D12	MAG24A02NGRL0009_H23.r.scf	UDP-N-acetylmuramoylalanine-D-glutamate ligase
	28	81-G09	MAG24A02NGRL0024_M17.r.scf	UDP-N-acetylmuramate-alanine ligase
	29	85-B10	MAG24A02NGRL0025_C19.r.scf,	Acyl-CoA synthetases (AMP-forming)/AMP-acid ligases II; Non-ribosomal peptide synthetase modules and related proteins
	30	85-D06	MAG24A02NGRL0025_G11.r.scf	UDP-N-acetylmuramyl tripeptide synthase; UDP-N-acetylmuramoylalanine-D-glutamate ligase
	31	89-B02	MAG24A02NGRL0026_C03.r.scf,	Acyl-CoA synthetases (AMP-forming)/AMP-acid ligases II; Non-ribosomal peptide synthetase modules and related proteins
	32	91-C11	MAG24A02NGRL0026_F21.r.scf	Formyltetrahydrofolate synthetase
	33	93-D03	MAG24A02NGRL0027_G05.r.scf,	D-alanine-D-alanine ligase and related ATP-grasp enzymes
	34	179-F03	179_F03-F.ab1	D-alanine-D-alanine ligase and related ATP-grasp enzymes
	35	181-F01	181_F01-R.ab1	Folylpolyglutamate synthase
	36	181-G02	181_G02-F.ab1	Folate-dependent phosphoribosylglycinamide formyltransferase PurN
	37	189-B09	MAG24A02NGRL0053_C15.f.scf	UDP-N-acetylmuramate-alanine ligase
	38	192-E03	MAG24A02NGRL0053_J06.r.scf	UDP-N-acetylmuramyl tripeptide synthase
	39	193-C12	MAG24A02NGRL0054_E23.f.scf	Acyl-CoA synthetases (AMP-forming)/AMP-acid ligases II; Peptide arylation enzymes; Acyl-coenzyme A synthetases/AMP-(fatty) acid ligases; Non-ribosomal peptide synthetase modules and related proteins
	40	204-G09	MAG24A02NGRL0056_N18.r.scf	Acyl-coenzyme A synthetases/AMP-(fatty) acid ligases; Acyl-CoA synthetases (AMP-forming)/AMP-acid ligases II; Non-ribosomal peptide synthetase modules and related proteins
	41	206-H01	MAG24A02NGRL0057_O02.f.scf	Folylpolyglutamate synthase
	42	210-D04	MAG24A02NGRL0058_G08.r.scf	Formyltetrahydrofolate synthetase
	43	210-D11	MAG24A02NGRL0058_G22.f.scf	Folylpolyglutamate synthase
	44	212-G09	MAG24A02NGRL0058_N18.r.scf	Folylpolyglutamate synthase
	45	213-D03	MAG24A02NGRL0059_G05.f.scf	UDP-N-acetylmuramyl tripeptide synthase; UDP-N-acetylmuramyl pentapeptide synthase
	46	214-H01	MAG24A02NGRL0059_O02.f.scf	Folylpolyglutamate synthase
	47	2-B09	MAG24A02NGRL0004_C18.r.scf	Formyltetrahydrofolate synthetase
	48	4-C03	MAG24A02NGRL0004_F06.r.scf	UDP-N-acetylmuramyl pentapeptide synthase
	49	4-D10	MAG24A02NGRL0004_H20.r.scf	UDP-N-acetylmuramoylalanine-D-glutamate ligase
	50	6-H02	MAG24A02NGRL0005_O04.f.scf,	D-alanine-D-alanine ligase and related ATP-grasp enzymes
	51	12-C03	MAG24A02NGRL0006_F06.r.scf,	Formyltetrahydrofolate synthetase
	52	13-A04	MAG24A02NGRL0007_A07.f.scf,	D-alanine-D-alanine ligase and related ATP-grasp enzymes
	53	33-C05	MAG24A02NGRL0012_E09.r.scf	Acyl-CoA synthetases (AMP-forming)/AMP-acid ligases II; Non-ribosomal peptide synthetase modules and related proteins
	54	38-F05	MAG24A02NGRL0013_K10.r.scf	Folate-dependent phosphoribosylglycinamide formyltransferase PurN
	55	52-C04	MAG24A02NGRL0016_F08.f.scf	UDP-N-acetylmuramyl pentapeptide synthase
	56	54-D09	MAG24A02NGRL0017_G18.r.scf	Folylpolyglutamate synthase
	57	54-F05	MAG24A02NGRL0017_K06.f.scf,	UDP-N-acetylmuramyl tripeptide synthase
	58	58-C04	MAG24A02NGRL0018_E08.r.scf,	Formyltetrahydrofolate synthetase
	59	68-B06	MAG24A02NGRL0020_D12.r.scf	Folate-dependent phosphoribosylglycinamide formyltransferase PurN
	60	72-E08	MAG24A02NGRL0021_J16.r.scf	D-alanine-D-alanine ligase and related ATP-grasp enzymes
	61	73-B12	MAG24A02NGRL0022_C23.r.scf	D-alanine-D-alanine ligase and related ATP-grasp enzymes
	62	73-H09	MAG24A02NGRL0022_O17.f.scf,	UDP-N-acetylmuramoylalanine-D-glutamate ligase
	63	78-C05	MAG24A02NGRL0023_E10.f.scf	UDP-N-acetylmuramyl tripeptide synthase
	64	96-D08	MAG24A02NGRL0027_H16.f.scf	D-alanine-D-alanine ligase and related ATP-grasp enzymes
	65	96-E02	MAG24A02NGRL0027_J04.r.scf	D-alanine-D-alanine ligase and related ATP-grasp enzymes
	66	97-B04	MAG24A02NGRL0028_C07.r.scf	Acyl-coenzyme A synthetases/AMP-(fatty) acid ligases; Acyl-CoA synthetases (AMP-forming)/AMP-acid ligases II; Non-ribosomal peptide synthetase modules and related proteins; Peptide arylation enzymes
	67	100-G12	MAG24A02NGRL0028_N24.f.scf	5-formyltetrahydrofolate cyclo-ligase
	68	139-F08	MAG24A02NGRL0037_L15.f.scf	D-alanine-D-alanine ligase and related ATP-grasp enzymes
	69	141-C04	MAG24A02NGRL0038_E07.f.scf	UDP-N-acetylmuramoylalanine-D-glutamate ligase
	70	143-C01	MAG24A02NGRL0038_F01.f.scf,	Acyl-CoA synthetases (AMP-forming)/AMP-acid ligases II; Non-ribosomal peptide synthetase modules and related proteins
	71	143-G03	MAG24A02NGRL0038_N05.r.scf	UDP-N-acetylmuramyl pentapeptide synthase; UDP-N-acetylmuramyl tripeptide synthase
	72	186-F06	MAG24A02NGRL0050_K10.r.scf	Folate-dependent phosphoribosylglycinamide formyltransferase PurN
	73	103-C09	MAG24A02NGRL0029_F17.r.scf	D-alanine-D-alanine ligase and related ATP-grasp enzymes
	74	104-D10	MAG24A02NGRL0029_H20.f.scf	Folate-dependent phosphoribosylglycinamide formyltransferase PurN
	75	104-F11	MAG24A02NGRL0029_L22.r.scf	UDP-N-acetylmuramyl tripeptide synthase
	76	105-F10	MAG24A02NGRL0030_K19.r.scf	Formyltetrahydrofolate synthetase
	77	112-A08	MAG24A02NGRL0031_B16.f.scf	UDP-N-acetylmuramoylalanine-D-glutamate ligase
	78	114-C03	MAG24A02NGRL0032_E06.f.scf	UDP-N-acetylmuramoylalanine-D-glutamate ligase
	79	114-C10	MAG24A02NGRL0032_E20.r.scf	UDP-N-acetylmuramyl pentapeptide synthase
	80	120-F09	MAG24A02NGRL0033_L18.f.scf	D-alanine-D-alanine ligase and related ATP-grasp enzymes
	81	121-F11	MAG24A02NGRL0034_K21.r.scf	Folylpolyglutamate synthase
	82	123-H09	MAG24A02NGRL0034_P17.f.scf	Acyl-CoA synthetases (AMP-forming)/AMP-acid ligases II; Non-ribosomal peptide synthetase modules and related proteins; Long-chain acyl-CoA synthetases (AMP-forming)
	83	125-D02	MAG24A02NGRL0035_G03.f.scf	Formyltetrahydrofolate synthetase
	84	129-A07	MAG24A02NGRL0036_A13.f.scf,	UDP-N-acetylmuramyl tripeptide synthase
	85	137-B09	MAG24A02NGRL0037_C17.r.scf	UDP-N-acetylmuramyl tripeptide synthase; UDP-N-acetylmuramyl pentapeptide synthase
	86	140-B04	MAG24A02NGRL0037_D08.r.scf	D-alanine-D-alanine ligase and related ATP-grasp enzymes
	87	18-C04	MAG24A02NGRL0008_E08.r.scf,	D-alanine-D-alanine ligase and related ATP-grasp enzymes
	88	146-C03	MAG24A02NGRL0039_E06.r.scf	UDP-N-acetylmuramyl pentapeptide synthase
	89	147-E02	MAG24A02NGRL0039_J03.f.scf	UDP-N-acetylmuramyl pentapeptide synthase
	90	147-F11	MAG24A02NGRL0039_L21.r.scf,	UDP-N-acetylmuramoylalanine-D-glutamate ligase
	91	150-F01	MAG24A02NGRL0040_K02.f.scf	UDP-N-acetylmuramyl tripeptide synthase
	92	152-E10	MAG24A02NGRL0040_J20.f.scf	UDP-N-acetylmuramyl tripeptide synthase
	93	161-B04	MAG24A02NGRL0044_C07.r.scf	UDP-N-acetylmuramate-alanine ligase
	94	164-H10	MAG24A02NGRL0044_P20.r.scf	D-alanine-D-alanine ligase and related ATP-grasp enzymes
	95	165-H12	MAG24A02NGRL0045_O03.r.scf,	Folylpolyglutamate synthase
	96	169-H12	MAG24A02NGRL0046_O23.f.scf	UDP-N-acetylmuramoylalanine-D-glutamate ligase
	97	174-A03	MAG24A02NGRL0047_I06.r.scf	Folylpolyglutamate synthase
	98	183-A02	MAG24A02NGRL0049_B03.r.scf	Acyl-CoA synthetases (AMP-forming)/AMP-acid ligases II; Non-ribosomal peptide synthetase modules and related proteins; Acyl-coenzyme A synthetases/AMP-(fatty) acid ligases
	99	178-A01	MAG24A02NGRL0048_A02.f.scf	Predicted ATPase (AAA+ superfamily)
	100	175-G11	MAG24A02NGRL0047_N21.r.scf	D-alanine-D-alanine ligase and related ATP-grasp enzymes
	101	181-H05	MAG24A02NGRL0049_O09.r.scf	D-alanine-D-alanine ligase and related ATP-grasp enzymes
	102	184-F03	MAG24A02NGRL0049_L06.r.scf	D-alanine-D-alanine ligase and related ATP-grasp enzymes
	103	180-A04	MAG24A02NGRL0048_B08.f.scf	FOG: Ankyrin repeat
	104	180-B10	MAG24A02NGRL0048_D20.r.scf	Acyl-CoA synthetases (AMP-forming)/AMP-acid ligases II; Long-chain acyl-CoA synthetases (AMP-forming); Non-ribosomal peptide synthetase modules and related proteins; Acyl-coenzyme A synthetases/AMP-(fatty) acid ligases; Peptide arylation enzymes
	105	171-F08	MAG24A02NGRL0046_L14.f.scf	Formyltetrahydrofolate synthetase
	106	22-F10	MAG24A03NGRM0022_F10.f.scf	D-alanine-D-alanine ligase and related ATP-grasp enzymes
	107	20-D11	MAG24A03NGRM0020_D11.f.scf	UDP-N-acetylmuramyl tripeptide synthase
	108	19-A04	MAG24A03NGRM0019_A04.f.scf	Formyltetrahydrofolate synthetase
	109	45-H06	MAG24A03NGRM0045_H06.r.scf	Predicted unusual protein kinase
	110	53-F11	MAG24A03NGRM0053_F11.f.scf	UDP-N-acetylmuramyl tripeptide synthase
	111	61-G06	MAG24A03NGRM0061_G06.f.scf	Folate-dependent phosphoribosylglycinamide formyltransferase PurN
	112	59-G11	MAG24A03NGRM0059_G11.r.scf	Folate-dependent phosphoribosylglycinamide formyltransferase PurN
	113	57-H05	MAG24A03NGRM0057_H05.f.scf	UDP-N-acetylmuramate-alanine ligase
	114	05-H04	MAG24A03NGRM0005_H04.f.scf	D-alanine-D-alanine ligase and related ATP-grasp enzymes
	115	32-F04	MAG24A03NGRM0032_F04.r.scf	UDP-N-acetylmuramyl tripeptide synthase
	116	34-D08	MAG24A03NGRM0034_D08.f.scf	Acyl-CoA synthetases (AMP-forming)/AMP-acid ligases II; Non-ribosomal peptide synthetase modules and related proteins
	117	39-H09	MAG24A03NGRM0039_H09.r.scf,	UDP-N-acetylmuramyl pentapeptide synthase
	118	40-D11	MAG24A03NGRM0040_D11.f.scf	UDP-N-acetylmuramate-alanine ligase
	119	41-B06	MAG24A03NGRM0041_B06.r.scf	UDP-N-acetylmuramyl tripeptide synthase; UDP-N-acetylmuramyl pentapeptide synthase
	120	42-H04	MAG24A03NGRM0042_H04.r.scf	Formyltetrahydrofolate synthetase
	121	44-C08	MAG24A03NGRM0044_C08.r.scf	UDP-N-acetylmuramyl pentapeptide synthase
	122	41-D03	MAG24A03NGRM0041_D03.r.scf	UDP-N-acetylmuramoylalanine-D-glutamate ligase

## Sheet: 書き換え
	Clone #	Register #	Originated library	annotation
	1	201-B10	Stylissa massa Fosmid	Ubiquitin-protein ligase
	2	204-H07	Stylissa massa Fosmid	D-alanine-D-alanine ligase and related ATP-grasp enzymes
	3	96-E02	Hyrtios erecta plasmid	D-alanine-D-alanine ligase and related ATP-grasp enzymes
	4	314-A11	Stylissa massa Fosmid	Ubiquitin-protein ligase
	5	165-G12	Stylissa massa Fosmid	PPE-repeat proteins; Predicted ATPase (AAA+ superfamily)
	6	167-H02	Stylissa massa Fosmid	Predicted ATPase (AAA+ superfamily)
	7	168-F05	Stylissa massa Fosmid	D-alanine-D-alanine ligase and related ATP-grasp enzymes
	8	101-F08	Stylissa massa Fosmid	UDP-N-acetylmuramyl pentapeptide synthase
	9	101-A09	Stylissa massa Fosmid	UDP-N-acetylmuramyl pentapeptide synthase
	10	224-H06	Stylissa massa Fosmid	UDP-N-acetylmuramyl pentapeptide synthase
	11	97-D01	Stylissa massa Fosmid	MoxR-like ATPases; AAA ATPase containing von Willebrand factor type A (vWA) domain
	12	97-G03	Stylissa massa Fosmid	Phosphoribosylaminoimidazole (AIR) synthetase
	13	372-F11	Stylissa massa Fosmid	Folate-dependent phosphoribosylglycinamide formyltransferase PurN
	14	40-F03	Hyrtios erecta plasmid	Non-ribosomal peptide synthetase modules and related proteins
	15	62-E09	Hyrtios erecta plasmid	UDP-N-acetylmuramyl pentapeptide synthase
	16	63-E06	Hyrtios erecta plasmid	Folylpolyglutamate synthase
	17	65-F04	Hyrtios erecta plasmid	UDP-N-acetylmuramoylalanine-D-glutamate ligase
	18	66-D10	Hyrtios erecta plasmid	D-alanine-D-alanine ligase and related ATP-grasp enzymes
	19	67-B03	Hyrtios erecta plasmid	UDP-N-acetylmuramoylalanine-D-glutamate ligase
	20	24-H07	Hyrtios erecta plasmid	Folylpolyglutamate synthase
	21	27-G11	Hyrtios erecta plasmid	UDP-N-acetylmuramyl pentapeptide synthase
	22	28-F03	Hyrtios erecta plasmid	Predicted unusual protein kinase
	23	30-B01	Hyrtios erecta plasmid	UDP-N-acetylmuramoylalanine-D-glutamate ligase
	24	31-F12	Hyrtios erecta plasmid	UDP-N-acetylmuramate-alanine ligase
	25	201-F06	Hyrtios erecta plasmid	Non-ribosomal peptide synthetase modules and related proteins
	26	22-D07	Hyrtios erecta plasmid	Non-ribosomal peptide synthetase modules and related proteins
	27	23-D12	Hyrtios erecta plasmid	UDP-N-acetylmuramoylalanine-D-glutamate ligase
	28	81-G09	Hyrtios erecta plasmid	UDP-N-acetylmuramate-alanine ligase
	29	85-B10	Hyrtios erecta plasmid	Non-ribosomal peptide synthetase modules and related proteins
	30	85-D06	Hyrtios erecta plasmid	UDP-N-acetylmuramyl tripeptide synthase; UDP-N-acetylmuramoylalanine-D-glutamate ligase
	31	89-B02	Hyrtios erecta plasmid	Non-ribosomal peptide synthetase modules and related proteins
	32	91-C11	Hyrtios erecta plasmid	Formyltetrahydrofolate synthetase
	33	93-D03	Hyrtios erecta plasmid	D-alanine-D-alanine ligase and related ATP-grasp enzymes
	34	179-F03	Stylissa massa Fosmid	D-alanine-D-alanine ligase and related ATP-grasp enzymes
	35	181-F01	Stylissa massa Fosmid	Folylpolyglutamate synthase
	36	181-G02	Stylissa massa Fosmid	Folate-dependent phosphoribosylglycinamide formyltransferase PurN
	37	189-B09	Hyrtios erecta plasmid	UDP-N-acetylmuramate-alanine ligase
	38	192-E03	Hyrtios erecta plasmid	UDP-N-acetylmuramyl tripeptide synthase
	39	193-C12	Hyrtios erecta plasmid	Non-ribosomal peptide synthetase modules and related proteins
	40	204-G09	Hyrtios erecta plasmid	Non-ribosomal peptide synthetase modules and related proteins
	41	206-H01	Hyrtios erecta plasmid	Folylpolyglutamate synthase
	42	210-D04	Hyrtios erecta plasmid	Formyltetrahydrofolate synthetase
	43	210-D11	Hyrtios erecta plasmid	Folylpolyglutamate synthase
	44	212-G09	Hyrtios erecta plasmid	Folylpolyglutamate synthase
	45	213-D03	Hyrtios erecta plasmid	UDP-N-acetylmuramyl tripeptide synthase; UDP-N-acetylmuramyl pentapeptide synthase
	46	214-H01	Hyrtios erecta plasmid	Folylpolyglutamate synthase
	47	2-B09	Hyrtios erecta plasmid	Formyltetrahydrofolate synthetase
	48	4-C03	Hyrtios erecta plasmid	UDP-N-acetylmuramyl pentapeptide synthase
	49	4-D10	Hyrtios erecta plasmid	UDP-N-acetylmuramoylalanine-D-glutamate ligase
	50	6-H02	Hyrtios erecta plasmid	D-alanine-D-alanine ligase and related ATP-grasp enzymes
	51	12-C03	Hyrtios erecta plasmid	Formyltetrahydrofolate synthetase
	52	13-A04	Hyrtios erecta plasmid	D-alanine-D-alanine ligase and related ATP-grasp enzymes
	53	33-C05	Hyrtios erecta plasmid	Non-ribosomal peptide synthetase modules and related proteins
	54	38-F05	Hyrtios erecta plasmid	Folate-dependent phosphoribosylglycinamide formyltransferase PurN
	55	52-C04	Hyrtios erecta plasmid	UDP-N-acetylmuramyl pentapeptide synthase
	56	54-D09	Hyrtios erecta plasmid	Folylpolyglutamate synthase
	57	54-F05	Hyrtios erecta plasmid	UDP-N-acetylmuramyl tripeptide synthase
	58	58-C04	Hyrtios erecta plasmid	Formyltetrahydrofolate synthetase
	59	68-B06	Hyrtios erecta plasmid	Folate-dependent phosphoribosylglycinamide formyltransferase PurN
	60	72-E08	Hyrtios erecta plasmid	D-alanine-D-alanine ligase and related ATP-grasp enzymes
	61	73-B12	Hyrtios erecta plasmid	D-alanine-D-alanine ligase and related ATP-grasp enzymes
	62	73-H09	Hyrtios erecta plasmid	UDP-N-acetylmuramoylalanine-D-glutamate ligase
	63	78-C05	Hyrtios erecta plasmid	UDP-N-acetylmuramyl tripeptide synthase
	64	96-D08	Hyrtios erecta plasmid	D-alanine-D-alanine ligase and related ATP-grasp enzymes
	65	96-E02	Hyrtios erecta plasmid	D-alanine-D-alanine ligase and related ATP-grasp enzymes
	66	97-B04	Hyrtios erecta plasmid	Non-ribosomal peptide synthetase modules and related proteins; Peptide arylation enzymes
	67	100-G12	Hyrtios erecta plasmid	5-formyltetrahydrofolate cyclo-ligase
	68	139-F08	Hyrtios erecta plasmid	D-alanine-D-alanine ligase and related ATP-grasp enzymes
	69	141-C04	Hyrtios erecta plasmid	UDP-N-acetylmuramoylalanine-D-glutamate ligase
	70	143-C01	Hyrtios erecta plasmid	Non-ribosomal peptide synthetase modules and related proteins
	71	143-G03	Hyrtios erecta plasmid	UDP-N-acetylmuramyl pentapeptide synthase; UDP-N-acetylmuramyl tripeptide synthase
	72	186-F06	Hyrtios erecta plasmid	Folate-dependent phosphoribosylglycinamide formyltransferase PurN
	73	103-C09	Hyrtios erecta plasmid	D-alanine-D-alanine ligase and related ATP-grasp enzymes
	74	104-D10	Hyrtios erecta plasmid	Folate-dependent phosphoribosylglycinamide formyltransferase PurN
	75	104-F11	Hyrtios erecta plasmid	UDP-N-acetylmuramyl tripeptide synthase
	76	105-F10	Hyrtios erecta plasmid	Formyltetrahydrofolate synthetase
	77	112-A08	Hyrtios erecta plasmid	UDP-N-acetylmuramoylalanine-D-glutamate ligase
	78	114-C03	Hyrtios erecta plasmid	UDP-N-acetylmuramoylalanine-D-glutamate ligase
	79	114-C10	Hyrtios erecta plasmid	UDP-N-acetylmuramyl pentapeptide synthase
	80	120-F09	Hyrtios erecta plasmid	D-alanine-D-alanine ligase and related ATP-grasp enzymes
	81	121-F11	Hyrtios erecta plasmid	Folylpolyglutamate synthase
	82	123-H09	Hyrtios erecta plasmid	Non-ribosomal peptide synthetase modules and related proteins;
	83	125-D02	Hyrtios erecta plasmid	Formyltetrahydrofolate synthetase
	84	129-A07	Hyrtios erecta plasmid	UDP-N-acetylmuramyl tripeptide synthase
	85	137-B09	Hyrtios erecta plasmid	UDP-N-acetylmuramyl tripeptide synthase; UDP-N-acetylmuramyl pentapeptide synthase
	86	140-B04	Hyrtios erecta plasmid	D-alanine-D-alanine ligase and related ATP-grasp enzymes
	87	18-C04	Hyrtios erecta plasmid	D-alanine-D-alanine ligase and related ATP-grasp enzymes
	88	146-C03	Hyrtios erecta plasmid	UDP-N-acetylmuramyl pentapeptide synthase
	89	147-E02	Hyrtios erecta plasmid	UDP-N-acetylmuramyl pentapeptide synthase
	90	147-F11	Hyrtios erecta plasmid	UDP-N-acetylmuramoylalanine-D-glutamate ligase
	91	150-F01	Hyrtios erecta plasmid	UDP-N-acetylmuramyl tripeptide synthase
	92	152-E10	Hyrtios erecta plasmid	UDP-N-acetylmuramyl tripeptide synthase
	93	161-B04	Hyrtios erecta plasmid	UDP-N-acetylmuramate-alanine ligase
	94	164-H10	Hyrtios erecta plasmid	D-alanine-D-alanine ligase and related ATP-grasp enzymes
	95	165-H12	Hyrtios erecta plasmid	Folylpolyglutamate synthase
	96	169-H12	Hyrtios erecta plasmid	UDP-N-acetylmuramoylalanine-D-glutamate ligase
	97	174-A03	Hyrtios erecta plasmid	Folylpolyglutamate synthase
	98	183-A02	Hyrtios erecta plasmid	Non-ribosomal peptide synthetase modules and related proteins;
	99	178-A01	Hyrtios erecta plasmid	Predicted ATPase (AAA+ superfamily)
	100	175-G11	Hyrtios erecta plasmid	D-alanine-D-alanine ligase and related ATP-grasp enzymes
	101	181-H05	Hyrtios erecta plasmid	D-alanine-D-alanine ligase and related ATP-grasp enzymes
	102	184-F03	Hyrtios erecta plasmid	D-alanine-D-alanine ligase and related ATP-grasp enzymes
	103	180-A04	Hyrtios erecta plasmid	FOG: Ankyrin repeat
	104	180-B10	Hyrtios erecta plasmid	Non-ribosomal peptide synthetase modules and related proteins;
	105	171-F08	Hyrtios erecta plasmid	Formyltetrahydrofolate synthetase
	106	22-F10	Hyrtios erecta plasmid	D-alanine-D-alanine ligase and related ATP-grasp enzymes
	107	20-D11	Hyrtios erecta plasmid	UDP-N-acetylmuramyl tripeptide synthase
	108	19-A04	Hyrtios erecta plasmid	Formyltetrahydrofolate synthetase
	109	45-H06	Hyrtios erecta plasmid	Predicted unusual protein kinase
	110	53-F11	Hyrtios erecta plasmid	UDP-N-acetylmuramyl tripeptide synthase
	111	61-G06	Hyrtios erecta plasmid	Folate-dependent phosphoribosylglycinamide formyltransferase PurN
	112	59-G11	Hyrtios erecta plasmid	Folate-dependent phosphoribosylglycinamide formyltransferase PurN
	113	57-H05	Hyrtios erecta plasmid	UDP-N-acetylmuramate-alanine ligase
	114	05-H04	Hyrtios erecta plasmid	D-alanine-D-alanine ligase and related ATP-grasp enzymes
	115	32-F04	Hyrtios erecta plasmid	UDP-N-acetylmuramyl tripeptide synthase
	116	34-D08	Hyrtios erecta plasmid	Non-ribosomal peptide synthetase modules and related proteins
	117	39-H09	Hyrtios erecta plasmid	UDP-N-acetylmuramyl pentapeptide synthase
	118	40-D11	Hyrtios erecta plasmid	UDP-N-acetylmuramate-alanine ligase
	119	41-B06	Hyrtios erecta plasmid	UDP-N-acetylmuramyl tripeptide synthase; UDP-N-acetylmuramyl pentapeptide synthase
	120	42-H04	Hyrtios erecta plasmid	Formyltetrahydrofolate synthetase
